# Supplementary material for: Multiplex Identification of Human Papillomavirus 16 DNA Integration Sites in Cervical Carcinomas
Source: PLoS One. 2013 Jun 18;8(6):e66693. doi: 10.1371/journal.pone.0066693 (PMC3688939; doi:10.1371/journal.pone.0066693)
Supplement: Table S4 — Frequency distribution of HPV16 3′-breakpoints of viral-cellular DNA junctions in different segments of the HPV16 early region. (XLS) [file pone.0066693.s005.xls]

## Sheet: Distribution
Table S4. Frequency distribution of HPV16 3'-breakpoints of viral-cellular DNA junctions in different segments of the HPV16 early region.
Segment of HPV16 early region				Viral-cellular DNA junctions (all)			Viral-cellular DNA junctions (transcribed)			Viral-cellular DNA junctions (not transcribed)
	Positions	Lengths (bp)	Percentage	Number	Percentage	P value	Number	Percentage	P value	Number	Percentage	P value
E1	865-2814	1950	58.2	46	62.2	0.42	14	66.7	0.31	32	60.4	0.65
E2	2756-3853	1098	32.8	24	32.4	0.94	7	33.3	0.76	17	32.1	0.96
E5	3850-4101	252	7.5	5	6.8	0.97	0	0	0.39	5	9.4	0.41
E1-Ac	865-3357	2493	74.4	63	85.1	0.018	19	90.5	0.033	44	83	0.10
Ac-PAE	3358-4215	858	25.6	11	14.9		2	9.5		9	17
E1-PAE (Total)	865-4215	3351	100	74	100		21	100		53	100
